# Supplementary material for: The association between bullous pemphigoid and cognitive outcomes in middle-aged and older adults: A systematic review and meta-analysis
Source: PLoS One. 2023 Nov 30;18(11):e0295135. doi: 10.1371/journal.pone.0295135 (PMC10688758; doi:10.1371/journal.pone.0295135)
Supplement: S3 Table — (XLSX) [file pone.0295135.s003.xlsx]

## Sheet: Sheet1
Author, year	Country or region	Study design	Diagnostic of bullous pemphigoid	Diagnosis of dementia	Adjustment for Potential Confounder	Type of Cognitive Dysfunction	Outcome	HR	LL	UL
Papakonstaninou et al.,(2019)	Germany	Case–control study	Based on the international coding of disease (ICD)	Medical Records	No	All-cause dementia	OR 9.9 ( 5.4–17.8)	9.9	5.4	17.8
Lin et al.,(2023)	Taiwan	Case–control study	Based on the international coding of disease (ICD)	Based on the international coding of disease (ICD)	Yes	All-cause dementia	OR 1.31 (0.88–1.96)	1.31	0.88	1.96
Bienias et al., (2019)	Poland	Case–control study	Based on clinical, histology,immunofluorescence	Medical Records	Yes	All-cause dementia	OR 7.89 (2.99–20.85)	7.89	2.99	20.85
Wotton et al.,(2017A)	United Kingdom	Cohort study	Based on the international coding of disease (ICD)	Based on the international coding of disease (ICD)	Yes	All-cause dementia	RR 1.53 (1.44-1.62)	1.53	1.44	1.62
Wotton et al.,(2017B)	United Kingdom	Cohort study	Based on the international coding of disease (ICD)	Based on the international coding of disease (ICD)	Yes	Alzheimer disease dementia	RR 1.21 (1.06 -1.38)	1.21	1.06	1.38
Wotton et al.,(2017C)	United Kingdom	Cohort study	Based on the international coding of disease (ICD)	Based on the international coding of disease (ICD)	Yes	Vascular dementia	RR 1.65 (1.48- 1.84)	1.65	1.48	1.84
Teixeira et al.,(2014)	Portuguese	Case–control study	Based on clinical, histology,immunofluorescence	Medical Records	Yes	All-cause dementia	OR 5.25 (2.71-10.16)	5.25	2.71	10.16
Taghipour et al.,(2010)	United Kingdom	Case–control study	Based on clinical, histology,immunofluorescence	Medical Records	Yes	All-cause dementia	OR 7.9 ( 1.7-37.3)	7.9	1.7	37.3
MRCP et al.,(2015)	Malaysia	Case-control study	Based on clinical, histology,immunofluorescence	Medical Records	Yes	All-cause dementia	OR 3.5 (1.2-10.3)	3.5	1.2	10.3
Li et al.,(2018A)	Swedish	Cohort study	Based on the international coding of disease (ICD)	Based on the international coding of disease (ICD)	Yes	All-cause dementia	SIR 1.26 (1.06-1.49)	1.26	1.06	1.49
Li et al.,(2018B)	Swedish	Cohort study	Based on the international coding of disease (ICD)	Based on the international coding of disease (ICD)	Yes	Alzheimer disease dementia	SIR 0.77 ( 0.48-1.18)	0.77	0.48	1.18
Li et al.,(2018C)	Swedish	Cohort study	Based on the international coding of disease (ICD)	Based on the international coding of disease (ICD)	Yes	Vascular dementia	SIR 1.44 (0.97-2.06)	1.44	0.97	2.06
Foureur et al.,(2001)	France	Case–control study	Based on clinical, histology,immunofluorescence	Medical Records	No	All-cause dementia	OR 4.76 (1.97–11.51)	4.76	1.97	11.51
Casas-de-la-Asuncinet al.,(2014)	Spanish .	Case–control study	Based on clinical, histology,immunofluorescence	Medical Records	Yes	All-cause dementia	OR 5.52 (2.19-13.93)	5.52	2.19	13.93
Brick, et al.,(2014A)	United States	Case–control study	Based on clinical, histology,immunofluorescence	Medical Records	No	All-cause dementia	OR 6.75 (2.08-21.92)	6.75	2.08	21.92
Brick, et al.,(2014B)	United States	Cohort study	Based on clinical, histology,immunofluorescence	Medical Records	No	All-cause dementia	HR 1.25 (0.61-2.55)	1.25	0.61	2.55
Langan et al.,(2011)	United Kingdom	Case–control study	Based on the international coding of disease (ICD)	Medical Records	Yes	All-cause dementia	OR 3.30 (2.30–4.60)	3.3	2.3	4.6
Bastuji-Garin et al.,(2011)	France	Case–control study	Based on clinical, histology,immunofluorescence	Medical Records	Yes	All-cause dementia	OR 2.19 (1.24–3.87)	2.19	1.24	3.87
